# Supplementary material for: Culturable Diversity of Thraustochytrids from Coastal Waters of Qingdao and Their Fatty Acids
Source: Mar Drugs. 2022 Mar 28;20(4):229. doi: 10.3390/md20040229 (PMC9029807; doi:10.3390/md20040229)
Supplement: Supplementary file 1 [file marinedrugs-20-00229-s001.zip]

Archive with 1 entries (1 files):
- marinedrugs-1625909-supplementary.pdf
